# Supplementary material for: The Effect of Feeding Restriction on the Microbiota and Metabolome Response in Late-Phase Laying Hens
Source: Animals (Basel). 2021 Oct 24;11(11):3043. doi: 10.3390/ani11113043 (PMC8614447; doi:10.3390/ani11113043)
Supplement: Supplementary file 1 [file animals-11-03043-s001.zip]

Archive with 2 entries (2 files):
- Supplemental Figures_animals-1330041.pdf
- Supplemental Table_animals-1330041.xlsx
