# Supplementary material for: The Effect of Feeding Restriction on the Microbiota and Metabolome Response in Late-Phase Laying Hens
Source: Animals (Basel). 2021 Oct 24;11(11):3043. doi: 10.3390/ani11113043 (PMC8614447; doi:10.3390/ani11113043)
Supplement: Supplementary file 1 [file animals-11-03043-s001.zip › Supplemental Table_animals-1330041.xlsx]

## Sheet: FR20_cecum
No.	MS2_name	MS2 score	KEGG	ctrl_mean	exp_mean	VIP	p_value	q_value	foldchange	log2foldchange
1	Uracil	0.995623	C00106	1.57866	1.23178	1.74478	0.0493206	0.843252	0.78027	-0.357954
2	Sucrose	0.99523	C00089	0.486795	0.235223	2.2168	0.0148799	0.843252	0.483207	-1.04929
3	Serotonin	0.962219	C00780	0.0130191	0.00782327	1.96346	0.016516	0.843252	0.600908	-0.734784
4	N-Acetylmannosamine	0.814095	C00645	2.05178	1.52171	2.05326	0.0222843	0.843252	0.741655	-0.43118
5	LysoPC(18:2(9Z,12Z))	0.678552	C04230	0.0248519	0.0439169	1.80071	0.0398225	0.843252	1.76715	0.821422
6	L-Histidine trimethylbetaine	0.488681	C05575	0.0449786	0.0272623	2.07442	0.0350474	0.843252	0.606116	-0.722333
7	Hypoxanthine	0.998107	C00262	13.871	11.6937	1.95475	0.0260052	0.843252	0.843028	-0.246347
8	Capric acid	0.995993	C01571	0.564182	0.385569	1.76027	0.0227141	0.640311	0.683412	-0.549171
9	Beta-D-Glucose	0.994222	C00221	23.263	13.0882	2.16468	0.00386449	0.580005	0.56262	-0.829768
10	Dodecanoic acid	0.985592	C02679	1.84795	1.29982	1.83216	0.0221446	0.640311	0.703386	-0.507612
11	Acrylic acid	0.976429	C00511	1.92848	1.28227	2.06405	0.00346698	0.580005	0.664913	-0.588763
12	Thymidine	0.96434	C00214	1.51458	2.31343	1.81942	0.0469778	0.640311	1.52744	0.611114
13	N-Acetyl-D-glucosamine	0.951546	C00140	2.81149	2.20157	2.23074	0.00157908	0.50478	0.783061	-0.352803
14	Prostaglandin D2	0.77341	C00696	7.22211	5.73411	1.80181	0.0336325	0.640311	0.793967	-0.33285
15	AICAR	0.76754	C04677	1.30566	0.420791	1.48845	0.00363586	0.580005	0.322283	-1.6336
16	Isomaltose	0.731224	C00252	0.00887514	0.0343042	1.27011	0.0135499	0.640311	3.8652	1.95054
17	D-Maltose	0.672445	C00208	0.181273	0.413412	1.97929	0.0213279	0.640311	2.28061	1.18942
18	Thymine	0.5	C00178	0.27132	0.148448	2.04031	0.0108573	0.640311	0.547133	-0.870036
19	L-Aspartic acid	0.486233	C00049	1.69167	2.49598	1.8897	0.0361271	0.640311	1.47545	0.561159
20	2-Isopropylmalic acid	0.423767	C02504	1.29732	0.910419	1.64604	0.0364606	0.640311	0.701769	-0.510933

## Sheet: FR20_serum
No.	MS2_name	MS2 score	KEGG	ctrl_mean	exp_mean	VIP	p_value	q_value	foldchange	log2foldchange
1	13-L-Hydroperoxylinoleic acid	0.506448	C04717	0.00293027	0.0062076	2.08732	0.00766475	0.280053	2.11844	1.083
2	L-Glutamine	0.991465	C00064	2.5626	4.08666	2.12459	0.00281174	0.245135	1.59473	0.673313
3	L-Tryptophan	0.923021	C00078	0.0115624	0.0181988	1.83001	0.0190787	0.347076	1.57396	0.654398
4	LysoPC(15:0)	0.57845	C04230	0.0542333	0.0809568	1.73875	0.0212994	0.348379	1.49275	0.577974
5	LysoPC(18:3(6Z,9Z,12Z))	0.579282	C04230	0.524624	0.708896	1.85151	0.0094236	0.293146	1.35124	0.434288
6	N-Methylhydantoin	0.794374	C02565	0.103022	0.151446	1.91565	0.0216913	0.348379	1.47003	0.555847
7	Pyrrolidonecarboxylic acid	0.928187	C02237	1.25137	1.78776	1.92695	0.00790651	0.280053	1.42865	0.514648
8	Stearidonic acid	0.688142	C16300	0.00477163	0.0114175	2.06903	0.00594909	0.270316	2.3928	1.2587
9	13-L-Hydroperoxylinoleic acid	0.933907	C04717	0.0978698	0.223843	1.98728	0.0318724	0.719126	2.28715	1.19355
10	D-Glutamine	0.912777	C00819	1.58847	2.65105	2.29464	0.00586843	0.446811	1.66893	0.738925

## Sheet: FR40_cecum
No.	MS2_name	MS2 score	KEGG	ctrl_mean	exp_mean	VIP	p_value	q_value	foldchange	log2foldchange
1	Urocanic acid	0.9243	C00785	0.619617	1.08479	1.04163	0.0365889	0.140097	1.75074	0.807963
2	Uracil	0.995623	C00106	1.57866	1.16841	1.13951	0.0499643	0.164765	0.740127	-0.434156
3	Ubiquinone-2	0.557417	C00399	0.0170733	0.0304617	1.48503	0.0144692	0.0928661	1.78418	0.835257
4	Sucrose	0.99523	C00089	0.486795	0.126512	1.67469	0.00453544	0.0704846	0.259888	-1.94404
5	Serotonin	0.962219	C00780	0.0130191	0.00698164	1.47264	0.00632104	0.0740785	0.536262	-0.898989
6	Prostaglandin E2	0.554796	C00584	0.0144749	0.0292309	1.57468	0.00216358	0.057081	2.01942	1.01394
7	Pantothenic acid	0.511685	C00864	1.27895	0.892655	1.17532	0.0432232	0.152739	0.697961	-0.518782
8	N-Acetylputrescine	0.955053	C02714	1.61772	0.825185	1.57845	0.00510903	0.0721762	0.510092	-0.971169
9	Morphine	0.601115	C01516	0.0477371	0.0920253	1.48714	0.0191357	0.103814	1.92775	0.94692
10	L-Acetylcarnitine	0.551367	C02571	0.0871582	0.126028	1.30131	0.0143689	0.0928661	1.44597	0.53204
11	Histamine	0.790991	C00388	5.5219	2.22795	1.18093	0.0467838	0.159587	0.403476	-1.30944
12	Elaidic acid	0.786688	C00712	0.0077444	0.00119628	1.66009	0.000910135	0.0501616	0.15447	-2.6946
13	Dolichyl b-D-glucosyl phosphate	0.928278	C01246	0.00793712	0.0329118	1.6444	0.0054836	0.0724341	4.14657	2.05192
14	Adrenosterone	0.413602	C05285	0.00901386	0.038452	1.6416	0.0290078	0.124852	4.26588	2.09284
15	5-Hydroxyindoleacetic acid	0.971491	C05635	0.00721412	0.0127657	1.57786	0.0105962	0.0839411	1.76955	0.823379
16	4-Pyridoxic acid	0.918413	C00847	0.131501	0.0306725	1.56599	0.00157054	0.054762	0.233249	-2.10006
17	3-Hydroxy-N-methylcoclaurine	0.624181	C05202	0.0335929	0.0621444	1.43209	0.0130194	0.0894155	1.84993	0.887467
18	11b-Hydroxyandrost-4-ene-3,17-dione	0.588297	C05284	0.00750067	0.0463164	1.623	0.0174765	0.100126	6.17497	2.62643
19	Isobutyric acid	0.999672	C02632	11.2823	5.00383	1.52567	0.000842368	0.0375102	0.443512	-1.17296
20	8,11,14-Eicosatrienoic acid	0.998948	C03242	1.71554	0.668725	1.33743	0.00883993	0.0823752	0.389805	-1.35918
21	Oleic acid	0.99733	C00712	194.215	63.164	1.59143	0.00839333	0.0817892	0.325227	-1.62048
22	Gamma-Linolenic acid	0.996324	C06426	5.26433	1.44542	1.38748	0.043965	0.147875	0.274569	-1.86476
23	Urocanic acid	0.996203	C00785	0.688192	1.15121	1.07507	0.0215035	0.107908	1.6728	0.742264
24	Xanthine	0.996116	C00385	37.5753	18.7821	1.36857	0.0173302	0.0973808	0.499854	-1.00042
25	Palmitoleic acid	0.995899	C08362	25.2876	13.2041	1.32757	0.0040394	0.0649056	0.522158	-0.93744
26	Beta-D-Glucose	0.994222	C00221	23.263	8.69825	1.66044	0.0013925	0.0462798	0.37391	-1.41924
27	Phthalic acid	0.992306	C01606	0.839681	1.603	1.59697	0.00389078	0.0645516	1.90905	0.932859
28	Dodecanoic acid	0.985592	C02679	1.84795	1.30686	1.19871	0.0304276	0.125506	0.707198	-0.499814
29	L-Threonine	0.982814	C00188	5.01633	3.28032	1.05539	0.0496764	0.157573	0.653928	-0.612796
30	Acrylic acid	0.976429	C00511	1.92848	0.950806	1.67939	0.000363361	0.0315592	0.493035	-1.02024
31	Cyclohexanecarboxylic acid	0.974283	C09822	0.255403	0.04459	1.4897	0.0110163	0.0850969	0.174587	-2.51798
32	D-Ribose	0.974131	C00121	5.4315	3.64853	1.37834	0.0101511	0.0848247	0.671735	-0.574036
33	4-Pyridoxic acid	0.959651	C00847	6.19248	1.23189	1.59104	0.00271793	0.0590327	0.198933	-2.32965
34	Pyruvic acid	0.956733	C00022	1.84665	1.09407	1.41513	0.00235755	0.0567587	0.592464	-0.7552
35	Deoxyguanosine	0.896803	C00330	0.0446096	0.0779111	1.53396	0.000310554	0.0315592	1.74651	0.804473
36	Gentisic acid	0.863461	C00628	1.46274	0.521312	1.46978	0.00855456	0.0817892	0.356393	-1.48846
37	Pantothenic acid	0.851849	C00864	2.1678	1.31723	1.09743	0.043781	0.147632	0.607633	-0.718727
38	(13E)-11a-Hydroxy-9,15-dioxoprost-13-enoic acid	0.835552	C04654	0.0832704	0.256241	1.23807	0.0416531	0.144211	3.07722	1.62163
39	2-Methylbenzoic acid	0.818627	C07215	0.0502935	0.248657	1.71059	0.000663586	0.0353554	4.94411	2.30571
40	Prostaglandin D2	0.77341	C00696	7.22211	4.26122	1.5552	0.00133492	0.0462269	0.590024	-0.761155
41	AICAR	0.76754	C04677	1.30566	0.080017	1.35958	1.03e-05	0.0182268	0.0612849	-4.02833
42	D-Maltose	0.672445	C00208	0.181273	0.661089	1.55253	0.00361815	0.064115	3.64693	1.86668
43	3-(3-Hydroxyphenyl)propanoic acid	0.61716	C11457	10.4606	5.29318	1.30179	0.0140625	0.0913525	0.506011	-0.982759
44	Cholesterol sulfate	0.526896	C18043	9.42443	4.93272	1.26887	0.0243355	0.113843	0.523397	-0.934023
45	2-Ketobutyric acid	0.5	C00109	3.78809	2.51096	1.49297	0.00227112	0.0559726	0.662858	-0.593229
46	Thymine	0.5	C00178	0.27132	0.0931083	1.59554	0.00293806	0.0614213	0.343168	-1.54301
47	Hypoxanthine	0.499708	C00262	0.277145	0.122877	1.51597	0.000857372	0.0375102	0.443367	-1.17343
48	Cortisone	0.415946	C00762	2.61821	3.83345	1.35729	0.00926229	0.0831698	1.46415	0.550066

## Sheet: FR40_serum
No.	MS2_name	MS2 score	KEGG	ctrl_mean	exp_mean	VIP	p_value	q_value	foldchange	log2foldchange
1	13-L-Hydroperoxylinoleic acid	0.506448	C04717	0.00293027	0.00473803	1.39485	0.0294037	0.17881	1.61693	0.693256
2	Biotin	0.945681	C00120	0.0217836	0.00488262	1.64051	0.00161	0.0707701	0.224142	-2.15751
3	Choline	0.998425	C00114	11.3937	8.38804	1.63915	0.0100137	0.125455	0.7362	-0.44183
4	L-Arginine	0.937913	C00062	6.7681	10.8305	1.79578	0.00115215	0.0621238	1.60023	0.678279
5	L-Glutamine	0.991465	C00064	2.5626	3.41652	1.47722	0.0153647	0.140064	1.33322	0.414915
6	L-Histidine	0.985531	C00135	0.684521	0.909946	1.33972	0.040263	0.208574	1.32932	0.410687
7	L-Phenylalanine	0.974383	C00079	5.8147	5.06018	1.39787	0.0335681	0.191809	0.87024	-0.200516
8	L-Serine	0.989898	C00065	0.423935	0.505405	1.50289	0.0116025	0.133662	1.19218	0.253597
9	L-Tryptophan	0.923021	C00078	0.0115624	0.0164063	1.37159	0.0242307	0.164964	1.41893	0.504805
10	LysoPC(16:1(9Z)/0:0)	0.573692	C04230	0.513058	0.17788	1.56351	0.0380449	0.20405	0.346706	-1.52821
11	LysoPC(18:2(9Z,12Z))	0.63859	C04230	1.14175	0.87171	1.47333	0.0200514	0.151901	0.763486	-0.389327
12	LysoPC(20:4(8Z,11Z,14Z,17Z))	0.565217	C04230	0.101087	0.0506356	1.68041	0.00239313	0.0820665	0.500909	-0.99738
13	N-Acetylserotonin	0.978605	C00978	0.150323	0.0788752	1.33488	0.0154629	0.140064	0.524704	-0.930425
14	Riboflavin	0.853941	C00255	0.141312	0.0241712	1.61325	0.0241557	0.164964	0.171049	-2.54752
15	Sarcosine	0.782149	C00213	0.672846	1.0373	1.7473	0.000958371	0.0594061	1.54166	0.624485
16	Stearidonic acid	0.688142	C16300	0.00477163	0.00889661	1.40105	0.0319051	0.186992	1.86448	0.898775
17	Acrylic acid	0.994111	C00511	1.01809	0.885624	1.82275	0.0026281	0.0789217	0.869889	-0.201097
18	Carnosine	0.951338	C00386	0.45244	0.864114	1.48388	0.0285847	0.188659	1.9099	0.933496
19	Creatinine	0.95558	C00791	0.0652496	0.107242	1.65279	0.00146915	0.065318	1.64356	0.716825
20	D-Lactic acid	0.999247	C00256	18.7418	23.0076	1.36504	0.0311795	0.195769	1.22761	0.295847
21	D-Ornithine	0.993097	C00515	1.26498	2.52757	1.88234	0.000103424	0.0221845	1.9981	0.998631
22	Gluconic acid	0.693136	C00257	4.14359	8.0588	1.81781	0.00159322	0.0655401	1.94488	0.959681
23	Glycolic acid	0.999405	C00160	0.476144	0.406787	1.48805	0.0137538	0.146985	0.854335	-0.227126
24	Hydrocinnamic acid	0.830067	C05629	0.0912338	0.376537	1.75053	0.00950291	0.121658	4.12716	2.04515
25	L-Alanine	0.5	C00041	0.602932	0.911775	1.62199	0.00795357	0.114279	1.51224	0.596683
26	L-Arginine	0.998076	C00062	6.50948	9.27011	1.72026	0.00544486	0.102836	1.42409	0.510045
27	L-Phenylalanine	0.987506	C00079	8.68708	7.26062	1.45759	0.0210869	0.162369	0.835795	-0.25878
28	L-Tryptophan	0.972543	C00078	5.60552	7.7528	1.90506	0.000139131	0.027854	1.38306	0.467868
29	LysoPA(18:1(9Z)/0:0)	0.9472	C00416	0.0268898	0.0154723	1.43305	0.0456751	0.224122	0.575395	-0.797376
30	Pantothenic acid	0.593962	C00864	2.22669	1.61081	1.48113	0.0382503	0.205852	0.723411	-0.467113
31	Riboflavin	0.951969	C00255	0.148932	0.0261438	1.69915	0.0399428	0.208969	0.175541	-2.51012
